# Supplementary material for: A newly identified photosystem II Subunit P gene TaPsbP4A-1 in Triticeae species negatively regulates wheat powdery mildew resistance
Source: Front Plant Sci. 2024 Nov 8;15:1452281. doi: 10.3389/fpls.2024.1452281 (PMC11581894; doi:10.3389/fpls.2024.1452281)
Supplement: Supplementary file 3 [file Table2.xlsx]

## Sheet: Sheet1
Bainong 207-Bgt				Data for gene silencing efficiency analysis
Time	Target Name	CT		Samples	Target Name	CT
0h	TaTubulin	21.3974		BSMV:γ	TaTubulin	19.9831
0h	TaTubulin	19.6381		BSMV:γ	TaTubulin	19.8907
0h	TaTubulin	21.1295		BSMV:γ	TaTubulin	19.7814
2h	TaTubulin	19.8531		BSMV:TaPsbP2A-1-1	TaTubulin	20.1786
2h	TaTubulin	19.7907		BSMV:TaPsbP2A-1-1	TaTubulin	19.9855
2h	TaTubulin	19.843		BSMV:TaPsbP2A-1-1	TaTubulin	28.1721
6h	TaTubulin	17.2591		BSMV:TaPsbP2A-1-2	TaTubulin	20.2272
6h	TaTubulin	22.7281		BSMV:TaPsbP2A-1-2	TaTubulin	20.4173
6h	TaTubulin	22.147		BSMV:TaPsbP2A-1-2	TaTubulin	20.3355
12h	TaTubulin	21.9833		BSMV:γ	TaPsbP2A-1	22.2928
12h	TaTubulin	22.0385		BSMV:γ	TaPsbP2A-1	22.082
12h	TaTubulin	20.6995		BSMV:γ	TaPsbP2A-1	22.0751
24h	TaTubulin	22.7089		BSMV:TaPsbP2A-1-1	TaPsbP2A-1	24.4983
24h	TaTubulin	22.4632		BSMV:TaPsbP2A-1-1	TaPsbP2A-1	24.4115
24h	TaTubulin	21.708		BSMV:TaPsbP2A-1-1	TaPsbP2A-1	24.611
48h	TaTubulin	21.7107		BSMV:TaPsbP2A-1-2	TaPsbP2A-1	24.6096
48h	TaTubulin	22.0396		BSMV:TaPsbP2A-1-2	TaPsbP2A-1	24.8501
48h	TaTubulin	22.1831		BSMV:TaPsbP2A-1-2	TaPsbP2A-1	25.0302
72h	TaTubulin	22.6989
72h	TaTubulin	21.8174		BSMV:γ	TaTubulin	19.9831
72h	TaTubulin	18.6248		BSMV:γ	TaTubulin	19.8907
0h	TaPsbP2A-1	31.7057		BSMV:γ	TaTubulin	19.7814
0h	TaPsbP2A-1	31.7329		BSMV:TaPsbP3A-1-1	TaTubulin	20.6188
0h	TaPsbP2A-1	32.6008		BSMV:TaPsbP3A-1-1	TaTubulin	20.6051
2h	TaPsbP2A-1	28.1753		BSMV:TaPsbP3A-1-1	TaTubulin	20.6781
2h	TaPsbP2A-1	28.3047		BSMV:TaPsbP3A-1-2	TaTubulin	21.399
2h	TaPsbP2A-1	28.6099		BSMV:TaPsbP3A-1-2	TaTubulin	21.2902
6h	TaPsbP2A-1	35.6127		BSMV:TaPsbP3A-1-2	TaTubulin	21.4584
6h	TaPsbP2A-1	35.4591		BSMV:γ	TaPsbP3A-1	21.5458
6h	TaPsbP2A-1	34.5164		BSMV:γ	TaPsbP3A-1	21.3325
12h	TaPsbP2A-1	34.4326		BSMV:γ	TaPsbP3A-1	21.273
12h	TaPsbP2A-1	35.3013		BSMV:TaPsbP3A-1-1	TaPsbP3A-1	24.4143
12h	TaPsbP2A-1	35.2698		BSMV:TaPsbP3A-1-1	TaPsbP3A-1	24.1127
12h	TaPsbP2A-1	36.8425		BSMV:TaPsbP3A-1-1	TaPsbP3A-1	24.3134
12h	TaPsbP2A-1	35.6491		BSMV:TaPsbP3A-1-2	TaPsbP3A-1	24.1915
12h	TaPsbP2A-1	36.7128		BSMV:TaPsbP3A-1-2	TaPsbP3A-1	24.0815
24h	TaPsbP2A-1	26.3615		BSMV:TaPsbP3A-1-2	TaPsbP3A-1	24.2978
24h	TaPsbP2A-1	26.9702
24h	TaPsbP2A-1	26.37		BSMV:γ	TaTubulin	20.7458
48h	TaPsbP2A-1	33.7335		BSMV:γ	TaTubulin	20.8276
48h	TaPsbP2A-1	33.1773		BSMV:γ	TaTubulin	20.9426
48h	TaPsbP2A-1	33.5165		BSMV:TaPsbP4A-1-1	TaTubulin	23.2458
72h	TaPsbP2A-1	33.1855		BSMV:TaPsbP4A-1-1	TaTubulin	23.1057
72h	TaPsbP2A-1	33.2888		BSMV:TaPsbP4A-1-1	TaTubulin	23.0984
72h	TaPsbP2A-1	33.961		BSMV:TaPsbP4A-1-2	TaTubulin	22.7055
0h	TaPsbP3A-1	28.2607		BSMV:TaPsbP4A-1-2	TaTubulin	22.7271
0h	TaPsbP3A-1	28.395		BSMV:TaPsbP4A-1-2	TaTubulin	22.4739
0h	TaPsbP3A-1	28.2287		BSMV:γ	TaPsbP4A-1	25.7602
2h	TaPsbP3A-1	25.0933		BSMV:γ	TaPsbP4A-1	25.831
2h	TaPsbP3A-1	24.9952		BSMV:γ	TaPsbP4A-1	25.8909
2h	TaPsbP3A-1	25.0993		BSMV:TaPsbP4A-1-1	TaPsbP4A-1	31.2242
6h	TaPsbP3A-1	29.2086		BSMV:TaPsbP4A-1-1	TaPsbP4A-1	31.1621
6h	TaPsbP3A-1	29.3347		BSMV:TaPsbP4A-1-1	TaPsbP4A-1	30.681
6h	TaPsbP3A-1	29.3524		BSMV:TaPsbP4A-1-2	TaPsbP4A-1	30.2293
12h	TaPsbP3A-1	28.2828		BSMV:TaPsbP4A-1-2	TaPsbP4A-1	30.3383
12h	TaPsbP3A-1	28.5408		BSMV:TaPsbP4A-1-2	TaPsbP4A-1	30.6518
12h	TaPsbP3A-1	28.1979
12h	TaPsbP3A-1	29.9791
12h	TaPsbP3A-1	29.9929
12h	TaPsbP3A-1	30.1038
24h	TaPsbP3A-1	25.8571
24h	TaPsbP3A-1	25.9647
24h	TaPsbP3A-1	25.9527
48h	TaPsbP3A-1	29.9643
48h	TaPsbP3A-1	29.5027
48h	TaPsbP3A-1	29.9684
72h	TaPsbP3A-1	29.9176
72h	TaPsbP3A-1	29.7086
72h	TaPsbP3A-1	29.7942
0h	TaPsbP4A-1	25.9352
0h	TaPsbP4A-1	25.9821
0h	TaPsbP4A-1	25.9849
2h	TaPsbP4A-1	22.2757
2h	TaPsbP4A-1	22.2738
2h	TaPsbP4A-1	22.2592
6h	TaPsbP4A-1	26.7125
6h	TaPsbP4A-1	26.7696
6h	TaPsbP4A-1	26.966
12h	TaPsbP4A-1	26.1005
12h	TaPsbP4A-1	25.9664
12h	TaPsbP4A-1	26.5077
12h	TaPsbP4A-1	27.8467
12h	TaPsbP4A-1	28.0349
12h	TaPsbP4A-1	27.934
24h	TaPsbP4A-1	23.58
24h	TaPsbP4A-1	25.6764
24h	TaPsbP4A-1	25.7647
48h	TaPsbP4A-1	26.7868
48h	TaPsbP4A-1	26.8258
48h	TaPsbP4A-1	26.7529
72h	TaPsbP4A-1	26.6972
72h	TaPsbP4A-1	26.6395
72h	TaPsbP4A-1	26.7892
0h	TaPsbP4A-2	24.4491
0h	TaPsbP4A-2	24.5481
0h	TaPsbP4A-2	24.4459
2h	TaPsbP4A-2	21.967
2h	TaPsbP4A-2	21.9805
2h	TaPsbP4A-2	21.9646
6h	TaPsbP4A-2	24.9352
6h	TaPsbP4A-2	24.9117
6h	TaPsbP4A-2	25.0285
12h	TaPsbP4A-2	24.3237
12h	TaPsbP4A-2	24.3039
12h	TaPsbP4A-2	23.5548
12h	TaPsbP4A-2	26.2555
12h	TaPsbP4A-2	26.2654
12h	TaPsbP4A-2	26.346
24h	TaPsbP4A-2	25.4692
24h	TaPsbP4A-2	25.5144
24h	TaPsbP4A-2	25.4345
48h	TaPsbP4A-2	25.0748
48h	TaPsbP4A-2	25.1414
48h	TaPsbP4A-2	25.1396
72h	TaPsbP4A-2	25.1687
72h	TaPsbP4A-2	25.1856
72h	TaPsbP4A-2	25.3545
0h	TaPsbP7A-2	26.0111
0h	TaPsbP7A-2	25.9085
0h	TaPsbP7A-2	25.9699
2h	TaPsbP7A-2	22.7949
2h	TaPsbP7A-2	22.6667
2h	TaPsbP7A-2	22.7225
6h	TaPsbP7A-2	26.2324
6h	TaPsbP7A-2	26.3069
6h	TaPsbP7A-2	26.57
12h	TaPsbP7A-2	25.7926
12h	TaPsbP7A-2	25.7816
12h	TaPsbP7A-2	25.8041
12h	TaPsbP7A-2	27.4681
12h	TaPsbP7A-2	27.6122
12h	TaPsbP7A-2	27.6547
24h	TaPsbP7A-2	26.2744
24h	TaPsbP7A-2	26.2403
24h	TaPsbP7A-2	26.3542
48h	TaPsbP7A-2	27.0733
48h	TaPsbP7A-2	27.2247
48h	TaPsbP7A-2	27.2186
72h	TaPsbP7A-2	27.2057
72h	TaPsbP7A-2	27.1257
72h	TaPsbP7A-2	27.2725
