# Supplementary material for: A newly identified photosystem II Subunit P gene TaPsbP4A-1 in Triticeae species negatively regulates wheat powdery mildew resistance
Source: Front Plant Sci. 2024 Nov 8;15:1452281. doi: 10.3389/fpls.2024.1452281 (PMC11581894; doi:10.3389/fpls.2024.1452281)
Supplement: Supplementary file 4 [file Table3.xlsx]

## Sheet: sheet
Table S3 The names of PsbP genes in ten plant species
Species	Gene ID	Gene Name
Triticum_aestivum	TraesCS2A02G254600.3	TaPsbP2A-1
	TraesCS2A02G305800.1	TaPsbP2A-2
	TraesCS2A02G355600.2	TaPsbP2A-3
	TraesCS2B02G267500.1	TaPsbP2B-1
	TraesCS2B02G322500.2	TaPsbP2B-2
	TraesCS2B02G372700.1	TaPsbP2B-3
	TraesCS2D02G255100.1	TaPsbP2D-1
	TraesCS2D02G304200.1	TaPsbP2D-2
	TraesCS2D02G352700.1	TaPsbP2D-3
	TraesCS3A02G332500.1	TaPsbP3A-1
	TraesCS3A02G454900.1	TaPsbP3A-2
	TraesCS3B02G362600.1	TaPsbP3B-1
	TraesCS3B02G493700.1	TaPsbP3B-2
	TraesCS3D02G326100.1	TaPsbP3D-1
	TraesCS3D02G447600.1	TaPsbP3D-2
	TraesCS4A02G101500.1	TaPsbP4A-1
	TraesCS4A02G310600.1	TaPsbP4A-2
	TraesCS4B02G003600.1	TaPsbP4B-1
	TraesCS4B02G203100.2	TaPsbP4B-2
	TraesCS4D02G003600.2	TaPsbP4D-1
	TraesCS4D02G204000.2	TaPsbP4D-2
	TraesCS5A02G087200.1	TaPsbP5A-1
	TraesCS5D02G099000.1	TaPsbP5D-1
	TraesCS7A02G248600.1	TaPsbP7A-1
	TraesCS7A02G504900.2	TaPsbP7A-2
	TraesCS7B02G142700.1	TaPsbP7B-1
	TraesCS7B02G412200.2	TaPsbP7B-2
	TraesCS7D02G247600.1	TaPsbP7D-1
	TraesCS7D02G492200.2	TaPsbP7D-2
	TraesCS5B02G093100.1	TaPsbP5B-1
Hordeum_vulgare	HORVU2Hr1G060880.1	HvPsbP2H-1
	HORVU2Hr1G076010.2	HvPsbP2H-2
	HORVU2Hr1G086040.2	HvPsbP2H-3
	HORVU4Hr1G000230.1	HvPsbP4H-1
	HORVU5Hr1G022750.1	HvPsbP5H-1
	HORVU7Hr1G051160.13	HvPsbP7H-1
Aegilops_tauschii	AET2Gv20574200.2	AetPsbP2D-1
	AET2Gv20691400.2	AetPsbP2D-2
	AET2Gv20795900.3	AetPsbP2D-3
	AET3Gv20754200.2	AetPsbP3D-1
	AET3Gv21010600.1	AetPsbP3D-2
	AET4Gv20005700.2	AetPsbP4D-1
	AET4Gv20520800.1	AetPsbP4D-2
	AET5Gv20237700.6	AetPsbP5D-1
	AET5Gv20278100.6	AetPsbP5D-2
	AET7Gv20610200.2	AetPsbP7D-1
	AET7Gv21235900.18	AetPsbP7D-2
Oryza sativa	Os01t0617900-01	OsPsbP1-1
	Os01t0805300-01	OsPsbP1-2
	Os01t0934400-01	OsPsbP1-3
	Os05t0401300-01	OsPsbP5-1
	Os07t0141400-01	OsPsbP7-1
	Os08t0347500-00	OsPsbP8-1
	Os08t0512500-01	OsPsbP8-2
	Os10t0461400-01	OsPsbP10-1
	Os12t0190200-01	OsPsbP12-1
Triticum dicoccoides	TRIDC2AG035670.1	TdPsbP2A-1
	TRIDC2AG044410.2	TdPsbP2A-2
	TRIDC2AG051560.2	TdPsbP2A-3
	TRIDC2BG039650.2	TdPsbP2B-1
	TRIDC2BG047080.2	TdPsbP2B-2
	TRIDC2BG054560.4	TdPsbP2B-3
	TRIDC3AG047860.2	TdPsbP3A-1
	TRIDC3AG064360.1	TdPsbP3A-2
	TRIDC3BG072490.1	TdPsbP3B-1
	TRIDC4AG013820.2	TdPsbP4A-1
	TRIDC4AG047350.2	TdPsbP4A-2
	TRIDC4BG001300.4	TdPsbP4B-1
	TRIDC4BG036540.2	TdPsbP4B-2
	TRIDC7AG031940.1	TdPsbP7A-1
	TRIDC7AG070660.2	TdPsbP7A-2
	TRIDC7BG022550.4	TdPsbP7B-1
	TRIDC7BG065200.2	TdPsbP7B-2
	TRIDC5BG015480.4	TdPsbP5B-1
Vitis vinifera	VIT_04s0008g04310.t01	VvPsbP4-1
	VIT_07s0031g02410.t01	VvPsbP7-1
	VIT_08s0040g00850.t01	VvPsbP8-1
	VIT_12s0028g01080.t01	VvPsbP12-1
	VIT_13s0019g00260.t01	VvPsbP13-1
	VIT_13s0019g00320.t01	VvPsbP13-2
	VIT_14s0060g00850.t01	VvPsbP14-1
	VIT_14s0060g02430.t01	VvPsbP14-2
	VIT_14s0128g00030.t01	VvPsbP14-3
	VIT_18s0001g15360.t01	VvPsbP18-1
	VIT_18s0122g00680.t01	VvPsbP18-2
Triticum urartu	TuG1812G0200002738.01.P02	TuPsbP2A-1
	TuG1812G0200003502.01.P01	TuPsbP2A-2
	TuG1812G0300003726.01.P01	TuPsbP3A-1
	TuG1812G0300004886.01.P01	TuPsbP3A-2
	TuG1812G0400000066.01.P01	TuPsbP4A-1
	TuG1812G0700002625.01.P01	TuPsbP7A-1
	TuG1812S0000345300.01.P01	TuPsbPU-1
Cucumis sativus	KGN64757	CsPsbP1-1
	KGN65018	CsPsbP1-2
	KGN60943	CsPsbP2-1
	KGN62219	CsPsbP2-2
	KGN62893	CsPsbP2-3
	KGN53510	CsPsbP4-1
	KGN51262	CsPsbP5-1
	KGN51268	CsPsbP5-2
	KGN47775	CsPsbP6-1
	KGN44513	CsPsbP7-1
Solanum lycopersicum	Solyc01g106090.3.1	SlPsbP1-1
	Solyc03g114930.3.1	SlPsbP3-1
	Solyc04g009420.3.1	SlPsbP4-1
	Solyc04g064670.3.1	SlPsbP4-2
	Solyc06g065490.3.1	SlPsbP6-1
	Solyc07g044860.3.1	SlPsbP7-1
	Solyc10g054420.2.1	SlPsbP10-1
	Solyc11g008480.2.1	SlPsbP11-1
	Solyc12g094720.2.1	SlPsbP12-1
Arabidopsis thaliana	AT1G06680.1	AtPsbP1-1
	AT1G76450.1	AtPsbP1-2
	AT1G77090.1	AtPsbP1-3
	AT2G28605.1	AtPsbP2-1
	AT2G39470.1	AtPsbP2-2
	AT3G05410.2	AtPsbP3-1
	AT3G55330.1	AtPsbP3-2
	AT3G56650.1	AtPsbP3-3
	AT4G15510.1	AtPsbP4-1
	AT5G11450.2	AtPsbP5-1
	AT5G27390.1	AtPsbP5-2
