# Supplementary material for: A newly identified photosystem II Subunit P gene TaPsbP4A-1 in Triticeae species negatively regulates wheat powdery mildew resistance
Source: Front Plant Sci. 2024 Nov 8;15:1452281. doi: 10.3389/fpls.2024.1452281 (PMC11581894; doi:10.3389/fpls.2024.1452281)
Supplement: Supplementary file 5 [file Table4.xlsx]

## Sheet: Sheet1
Table S4 Protein active sites analysis
Gene Name	Protein active sites
VvPsbP13-2	M1,A2,L3,S4,S5,L6,S7,L8,G9,W10,V11,S12,T13,T14,I15,S16,N17,K18,L19,D20, L21,P22,H23,S24,I25,D26,V27,P28,R29,F30,A31,A32,F33,T34,S35,C36,N37,S38,I39,S40, A41,C42,S43,R44,E45,T46,A47,F48,D49,E50,E51,S52,H53,L54,E55,R56,R57,S58,L59,L60, L61,G62,V63,G64,L65,L66,A67,A68,N69,L70,F71,P72,A73,S74,S75,L76,H77,A78,E79,E80, I81,A83,L91,S92,G110,I130,N149,L150,N153,V154,P158,I161,L233
TuPsbPU-1	M1,A2,S3,L4,Q5,S6,L7,I8,S9,K10,Q11,L12,I13,A14,P15,N16,C17,T18,A19,T20, A21,R22,L23,N24,G25,A26,P27,P28,S29,V30,V31,N32,A33,S34,S35,S36,E37,A38,S39,S40, D41,E42,K43,K44,V45,T46,K47,R48,R49,L50,A51,L52,L53,G54,A55,G56,A57,L58,S59,T60, V61,L62,L63,N64,S65,S66,S67,A68,D69,A70,E71,E72,D99,F100,L101,G102,D104,I122,N141,L142, E145,V146,P150,I153,P179
TdPsbP4A-1	L5,K6,V7,G8,T9,G10,K11,I12,V13,D14,R15,I16,S17,L18,P19,D20,L21,T22,I23,E24, V25,T26,K27,R28,R29,L30,A31,L32,L33,G34,A35,G36,A37,L38,S39,T40,V41,L42,L43,N44, S45,S46,S47,A48,D49,A50,E51,E52,V53,K55,D79,L81,G82,D84,I102,P103,N121,L122,E125,V126, P130,I133
TaPsbP4A-1	M1,A2,S3,L4,Q5,S6,L7,I8,S9,K10,Q11,L12,I13,A14,P15,N16,C17,T18,A19,T20, A21,R22,L23,N24,G25,A26,P27,P28,S29,V30,V31,N32,A33,S34,S35,S36,E37,A38,S39,S40, D41,E42,K43,K44,V45,T46,K47,R48,R49,L50,A51,L52,L53,G54,A55,G56,A57,L58,S59,T60, V61,L62,L63,N64,S65,S66,S67,A68,D69,A70,E71,E72,D99,F100,L101,G102,D104,I122,N141,L142, E145,V146,P150,I153,P179
SlPsbP10-1	M1,A2,A3,T4,S5,L6,S7,L8,N9,L10,G11,L12,P13,S14,P15,A16,A17,N18,N19,L20, N21,R22,H23,G24,L25,H26,N27,I28,I29,T30,C31,S32,A33,S34,E35,N36,T37,S38,P39,N40, Q41,Q42,R43,C44,L45,M46,R47,R48,S49,Y50,L51,L52,G53,A54,G55,A56,L57,S58,L59,G60, L61,L62,L63,P64,A65,T66,P67,L68,L69,A70,Q71,G72,V73,E75,K83,R101,G102,I122,L142,V146, P150
CsPsbP5-2	M1,A2,V3,S4,T5,S6,C7,L8,S9,W10,V11,P12,A13,T14,A15,S16,N17,W18,K19,L20, K21,L22,L23,P24,F25,N26,E27,P28,S29,T30,A31,T32,S33,S34,F35,S36,S37,S38,S39,T40, I41,N42,C43,S44,I45,E46,R47,I48,S49,R50,D51,E52,G53,I54,Y55,N56,R57,R58,P59,L60, L61,L62,G63,V64,G65,A66,L67,A68,T69,S70,L71,L72,G73,A74,S75,P76,L77,F78,A79,E80, E81,I82,K84,V90,S92,S102,D108,R110,A111
AtPsbP2-2	M1,A2,V3,S4,S5,L6,S7,I8,R9,C10,G11,G12,F13,S14,P15,T16,I17,S18,H19,K20, T21,E22,I23,L24,C25,P26,N27,P28,S29,L30,K31,A32,C33,C34,L35,L36,S37,S38,G39,G40, K41,A42,D43,S44,S45,E46,S47,T48,Y49,Q50,K51,G52,S53,G54,N55,N56,W57,K58,R59,R60, Q61,A62,L63,V64,G65,V66,G67,T68,L69,V70,A71,T72,S73,I74,P75,A76,T77,L78,L79,L80, A81,E82,E83,I84,R112,Y122,K157,P161,V164,I191,R217
AetPsbP4D-2	C1,L2,S3,Q4,C5,V6,L7,K8,E9,V10,T11,K12,R13,R14,L15,A16,L17,L18,G19,A20, G21,A22,L23,S24,T25,V26,L27,L28,N29,S30,S31,S32,A33,Y34,A35,E36,E37,V38,D64,L66, G67,I87,N106,L107,E110,V111,P115,I118
TaPsbP3A-1	NA
